# Supplementary material for: The impact of cultural tourism experience on cultural identity: A case study of Mazu culture
Source: PLoS One. 2026 Apr 2;21(4):e0346153. doi: 10.1371/journal.pone.0346153 (PMC13046174; doi:10.1371/journal.pone.0346153)
Supplement: S2 File — Raw survey data from 583 tourists. (XLS) [file pone.0346153.s002.xls]

## Sheet: Sheet1
Code	Gender	Education	Monthly Income	Age	Occupation	Ent1：The Mazu cultural activities (e.g., festivals) were enjoyable.	Ent2：I found the recreational activities at the Mazu sites to be fun.	Ent3：Participating in these activities made me feel excited.	Edu1：The visit helped me acquire knowledge about Mazu's history.	Edu2：I gained a deeper understanding of Mazu beliefs and customs.	Edu3：The experience enhanced my knowledge of Mazu culture.	Esc1：The Mazu cultural environment allowed me to escape from my daily routine.	Esc2：I felt completely immersed in the spiritual atmosphere of Meizhou Island.	Esc3：I experienced a sense of psychological detachment and spiritual transcendence here.	Est1：I admired the sensory and artistic appeal of the Mazu temples and landscapes.	Est2：The overall ambiance and esthetic of the Mazu sites was pleasing.	Est3：I appreciated the architectural beauty and natural surroundings.	ER1：My experience with Mazu culture struck a deep emotional chord with me.	ER2：The values of Mazu culture resonated with my personal values.	ER3：This cultural experience left a lasting emotional impression on me.	CI1：I feel a sense of belonging to the Mazu cultural community.	CI2：I feel proud of the Mazu culture.	CI3：I identify with the values of Mazu culture.	PI1：Meizhou Island, as the birthplace of Mazu, holds special symbolic meaning for me.	PI2：I feel a strong emotional attachment to Meizhou Island.	PI3：I feel that Meizhou Island is a part of my identity.
1	2	3	4	4	3	5	5	5	4	5	4	4	4	4	5	5	5	4	3	3	5	5	5	5	5	5
2	2	3	1	2	2	4	4	4	4	4	4	4	5	5	4	4	4	4	4	4	4	4	4	5	5	5
3	1	1	3	5	5	4	4	4	4	4	4	4	4	4	4	4	4	4	3	4	4	4	4	4	5	5
4	1	2	2	3	2	3	4	3	3	3	4	4	4	5	4	4	4	4	4	4	4	3	4	5	4	5
5	1	4	1	1	3	4	4	4	4	4	4	4	4	4	3	3	2	4	4	4	4	3	4	5	5	5
6	1	2	2	4	5	3	4	3	4	4	4	4	4	4	4	4	4	4	4	4	3	3	3	4	5	4
7	2	4	4	1	4	5	5	5	3	3	3	5	5	5	3	3	3	3	3	4	5	5	5	5	5	5
8	2	3	3	2	3	5	5	5	3	3	4	4	4	4	3	3	4	4	3	3	5	5	5	5	5	5
9	2	3	1	1	2	4	4	3	4	4	4	4	4	4	4	4	4	4	4	4	4	4	4	5	5	5
10	1	4	3	5	4	5	5	5	3	3	4	4	4	4	3	3	4	4	3	4	5	5	5	5	5	5
11	2	3	1	1	2	4	4	3	5	5	5	4	4	4	4	4	4	4	4	4	5	5	5	5	5	5
12	1	3	1	1	2	3	4	4	5	5	5	4	4	4	4	4	4	4	4	4	5	5	5	5	5	5
13	1	4	3	4	4	5	5	5	5	5	5	5	5	5	3	3	4	3	4	4	5	5	5	5	5	5
14	1	2	3	4	4	5	5	4	3	3	4	4	4	5	3	3	4	4	4	3	5	5	5	5	5	5
15	1	3	3	4	4	4	4	4	5	5	5	5	5	5	4	4	4	4	4	5	5	5	5	5	5	5
16	1	4	4	4	3	5	5	5	3	3	3	5	5	5	3	3	4	2	4	4	5	5	5	5	5	5
17	1	4	4	2	2	3	3	3	5	5	5	5	5	5	4	4	4	4	4	5	5	5	5	5	5	5
18	2	3	1	1	5	4	4	4	5	5	5	5	5	5	5	5	5	5	4	5	5	5	5	5	5	5
19	2	3	1	2	1	4	4	4	4	4	4	4	3	3	4	4	4	3	2	4	4	4	4	4	4	4
20	2	3	3	4	4	5	5	5	5	5	5	5	5	5	3	3	4	3	4	3	5	5	5	5	5	5
21	1	2	2	5	3	5	4	4	3	3	4	4	4	4	4	4	4	4	4	3	4	4	4	5	5	5
22	2	3	1	1	5	5	4	5	4	4	4	4	4	4	4	4	4	4	4	4	5	5	5	5	5	5
23	2	3	1	1	3	4	5	5	4	4	4	4	5	4	3	4	4	5	5	4	4	4	4	5	5	5
24	1	2	1	4	3	4	3	3	5	5	5	4	4	4	4	4	4	4	4	5	4	5	5	5	5	5
25	2	3	1	1	5	5	5	5	5	5	5	4	4	4	5	5	5	4	4	4	5	5	5	5	5	5
26	1	3	2	2	2	3	4	4	4	4	4	4	4	4	4	4	4	4	4	4	5	5	5	5	5	5
27	2	2	1	1	1	4	4	4	4	4	4	4	4	3	3	3	3	5	5	5	3	3	3	5	5	5
28	2	3	1	1	5	4	4	5	3	3	3	4	4	4	4	4	4	4	4	4	5	5	5	5	5	5
29	2	1	2	1	4	3	2	3	3	4	3	3	3	3	3	4	3	4	3	3	3	3	3	3	4	3
30	1	2	3	4	3	3	4	3	4	4	4	4	3	4	4	4	4	4	4	3	3	3	3	4	4	4
31	2	3	1	1	5	5	5	5	5	5	5	4	4	4	5	5	5	4	4	4	5	5	5	5	5	5
32	1	4	3	5	5	4	5	4	4	5	4	4	4	4	4	3	4	3	4	4	3	4	3	4	5	4
33	1	4	4	2	3	3	3	3	4	3	3	3	3	4	3	3	3	3	4	4	4	3	3	3	4	4
34	2	4	1	2	1	3	3	4	4	4	4	3	4	4	3	4	3	3	3	2	3	4	4	4	5	4
35	2	2	2	3	4	3	3	4	3	4	4	4	3	4	2	3	2	4	3	3	3	4	3	4	4	4
36	2	1	2	3	4	4	5	4	5	4	5	4	4	4	4	3	4	4	3	3	3	3	3	4	5	4
37	2	1	2	5	1	4	4	4	4	5	5	4	4	4	4	3	4	4	3	3	4	4	4	5	4	4
38	1	3	4	4	4	4	4	5	4	5	4	4	5	4	4	5	4	4	3	3	4	4	4	5	5	4
39	2	3	1	1	2	5	4	5	4	4	4	5	4	4	4	4	5	5	4	4	5	5	5	5	4	5
40	2	3	1	1	2	4	4	4	4	3	4	4	4	5	4	4	4	5	4	4	5	5	4	5	5	5
41	2	3	3	3	4	5	4	4	4	4	4	3	4	3	3	3	4	2	4	4	4	4	4	5	4	4
42	2	3	3	2	3	4	4	4	4	4	4	2	2	2	4	4	4	3	3	4	4	4	4	4	4	4
43	2	2	1	1	2	3	3	3	3	3	3	3	4	4	4	3	3	3	3	3	3	2	2	3	4	3
44	2	2	1	1	5	4	4	4	3	3	3	5	5	5	3	3	3	3	3	4	5	5	5	5	5	5
45	2	3	2	1	4	4	4	4	4	4	4	4	4	4	4	4	4	2	4	4	4	4	4	4	4	4
46	2	3	1	1	2	5	5	5	3	3	3	5	5	5	3	3	4	2	5	5	4	4	4	5	5	5
47	2	3	1	1	2	5	5	5	5	5	5	5	5	5	4	4	4	4	5	3	5	5	5	5	5	5
48	1	3	2	4	4	4	3	3	4	3	3	4	4	4	3	3	4	4	4	4	3	4	3	4	3	4
49	2	4	1	2	1	3	2	2	3	3	3	3	4	3	2	2	2	3	3	3	3	3	3	3	3	3
50	1	3	3	2	3	5	4	4	3	3	4	4	4	4	3	3	4	3	4	3	4	4	4	4	4	5
51	2	3	2	1	4	4	4	4	4	5	5	3	3	4	3	3	3	4	4	5	4	5	4	4	5	5
52	1	1	2	4	1	4	5	4	3	4	4	3	4	3	3	4	3	4	3	3	3	4	3	4	4	5
53	2	3	1	1	4	4	4	4	4	4	4	4	4	4	4	4	4	3	4	5	3	3	3	4	5	5
54	1	2	3	4	3	4	5	4	5	4	5	4	4	5	4	5	4	5	3	4	4	4	4	5	5	4
55	1	2	2	4	3	4	4	3	4	5	4	4	4	4	4	3	4	4	4	4	3	4	3	5	5	5
56	2	3	3	3	3	3	3	3	4	3	4	3	4	3	4	3	4	3	4	3	4	3	2	4	4	4
57	2	3	3	2	5	3	3	3	5	5	5	5	5	5	4	4	4	4	4	5	5	5	5	5	5	5
58	2	3	1	3	4	3	4	4	4	4	4	4	3	3	3	3	3	4	4	4	4	4	4	5	4	4
59	2	3	1	2	2	5	4	5	4	5	4	5	4	5	4	4	5	5	4	5	4	5	4	5	5	5
60	2	2	2	2	5	4	4	4	5	4	4	4	4	4	4	5	4	4	4	4	4	4	4	4	4	5
61	1	3	1	2	1	3	3	3	3	3	3	3	3	3	4	3	4	3	3	3	3	3	3	3	3	4
62	2	3	1	2	2	4	4	4	4	3	3	4	4	5	4	4	4	4	4	4	5	4	4	5	5	4
63	2	1	2	5	1	4	4	4	4	4	4	4	4	4	4	4	4	4	4	4	4	4	4	4	4	4
64	1	3	3	4	4	4	4	4	4	4	4	4	4	4	3	3	3	4	4	4	3	3	3	4	4	4
65	1	3	3	4	3	4	4	4	4	4	4	4	4	4	3	3	3	4	4	4	4	4	4	4	4	4
66	2	3	1	1	5	4	4	5	4	4	4	4	3	4	4	4	4	4	5	4	4	4	3	4	4	4
67	1	2	2	4	4	3	3	3	3	3	4	3	5	3	4	3	4	4	4	4	3	3	3	5	4	4
68	2	3	1	1	3	4	4	4	4	4	4	4	4	4	4	4	4	4	4	4	4	4	4	4	5	5
69	2	3	2	3	4	4	4	4	4	4	4	4	4	4	4	4	4	4	4	4	4	4	4	4	5	5
70	2	3	2	1	3	4	4	4	4	4	4	4	4	4	4	4	4	4	4	4	4	4	4	4	5	5
71	1	2	2	1	4	3	3	3	4	4	4	4	3	4	4	3	4	3	3	4	3	3	3	4	4	4
72	2	3	3	3	3	4	4	4	4	4	4	3	3	3	4	4	4	3	3	3	4	4	4	5	5	5
73	2	3	1	2	2	4	4	4	4	4	4	4	4	4	4	4	4	4	5	5	2	2	2	5	5	5
74	2	3	1	1	2	4	4	4	4	4	4	4	4	4	4	3	3	4	4	5	3	5	4	4	4	4
75	1	2	2	4	3	4	4	4	4	4	4	4	4	4	4	4	4	4	4	4	4	4	4	4	4	4
76	1	3	2	3	4	4	4	4	4	5	4	3	5	3	3	3	3	4	4	4	3	4	3	5	5	5
77	1	3	3	3	2	1	1	1	3	3	3	3	3	3	3	3	3	2	2	2	3	3	3	4	4	4
78	1	1	1	3	1	4	4	3	4	5	4	4	4	4	4	3	4	3	4	4	4	3	3	4	4	5
79	1	3	3	4	3	3	4	4	4	3	4	3	3	4	4	5	4	4	4	4	4	3	4	4	4	5
80	1	4	2	4	3	4	4	4	4	4	4	4	4	4	4	4	4	4	4	4	4	3	4	4	5	4
81	1	4	2	4	3	5	4	4	4	5	4	3	3	3	3	3	2	3	4	4	3	5	5	5	5	5
82	1	2	2	4	2	4	4	4	4	4	4	4	3	4	3	3	3	4	4	4	4	3	3	4	4	4
83	2	3	1	1	3	4	4	5	4	4	4	4	3	3	3	4	4	4	4	4	4	3	3	5	5	4
84	1	3	2	4	4	3	3	3	4	3	3	4	5	4	4	4	4	4	4	4	4	4	4	4	4	4
85	2	3	1	1	2	4	4	4	4	4	4	4	4	4	4	4	4	5	4	5	5	5	5	5	5	5
86	2	3	1	2	2	4	4	4	3	3	3	3	4	3	4	4	4	4	4	4	3	3	3	5	5	5
87	2	3	2	1	5	4	4	3	4	5	4	5	4	4	4	5	4	4	4	4	5	4	4	4	5	5
88	2	3	3	3	3	4	4	4	4	5	4	5	4	4	5	4	4	4	4	4	4	4	4	4	5	5
89	2	4	3	3	3	3	3	3	3	4	4	5	4	4	4	5	4	4	4	4	3	4	3	4	5	5
90	2	3	3	4	3	3	4	4	4	3	4	3	3	4	3	3	4	3	4	3	4	3	3	3	4	4
91	2	3	4	1	4	4	4	3	4	3	3	3	4	4	3	3	3	3	3	4	3	4	3	4	4	3
92	1	1	1	5	5	4	4	4	5	4	5	4	4	4	4	3	4	4	4	4	3	3	4	4	4	4
93	1	4	4	5	3	4	4	4	4	4	4	2	2	2	3	4	4	4	4	4	4	4	4	4	4	4
94	1	3	2	5	4	4	4	4	4	4	4	4	4	4	4	4	4	4	4	4	4	4	4	4	4	4
95	2	3	2	3	4	4	4	4	4	4	4	4	4	4	4	4	4	4	4	4	4	4	3	5	5	4
96	2	4	4	4	3	4	5	5	4	5	4	4	4	5	5	4	4	3	3	4	4	3	4	5	5	4
97	2	2	1	2	5	2	3	3	3	4	3	3	5	3	3	3	4	3	3	4	3	3	3	3	4	4
98	1	2	2	1	3	4	4	5	4	4	4	4	4	4	4	4	4	3	3	3	4	4	4	4	5	4
99	2	3	3	3	3	3	4	4	4	4	4	4	4	4	3	3	3	4	4	4	4	4	4	4	4	4
100	1	3	2	3	1	4	4	4	4	5	4	4	3	3	4	4	4	4	4	4	4	4	4	4	4	4
101	2	3	1	1	5	4	4	4	4	4	4	5	4	4	4	3	4	5	4	4	3	4	4	5	4	5
102	1	3	2	2	5	4	3	3	4	4	3	4	3	3	3	4	4	4	4	4	3	4	4	4	4	4
103	2	3	1	1	4	4	4	4	5	4	4	5	4	4	4	4	4	5	4	4	4	4	5	5	5	5
104	2	2	2	3	5	3	2	3	2	4	2	2	3	4	2	3	2	5	3	3	3	3	2	4	4	5
105	2	3	1	1	5	5	4	4	5	4	5	5	4	5	3	5	5	5	4	4	4	5	4	5	5	5
106	1	3	2	1	4	4	4	3	4	5	5	4	4	4	4	5	3	4	4	4	4	3	3	4	5	5
107	2	3	1	1	3	4	4	4	4	4	4	4	4	4	4	4	4	4	4	4	4	3	4	4	5	4
108	2	3	1	2	2	4	4	4	4	4	5	3	3	3	3	2	3	4	4	4	4	4	4	5	5	5
109	2	3	2	4	2	4	4	4	4	4	5	4	5	4	4	5	3	4	4	4	4	5	4	4	5	5
110	2	3	2	2	5	5	5	4	4	5	4	4	4	4	3	3	4	4	3	4	3	4	3	4	5	4
111	2	3	1	1	2	4	4	5	5	4	4	5	4	5	4	4	4	5	4	4	4	5	4	5	5	5
112	2	3	3	1	3	3	4	4	3	3	4	3	2	3	3	3	3	2	2	2	4	2	2	3	4	3
113	1	3	2	3	4	4	4	4	4	5	5	4	5	4	3	4	3	3	4	3	4	5	4	5	5	5
114	2	2	3	3	3	4	5	4	4	4	4	3	5	3	4	5	4	3	4	4	3	5	4	4	5	4
115	1	2	2	4	4	4	4	5	4	4	4	4	4	4	4	4	5	5	3	4	4	3	4	5	4	4
116	1	3	2	1	2	5	5	4	4	5	4	4	4	5	4	4	4	4	5	4	5	4	4	5	5	4
117	1	3	2	4	3	4	4	4	3	3	5	4	3	4	4	4	4	4	4	4	4	2	3	4	4	4
118	1	3	1	1	2	4	4	3	4	3	4	4	4	3	4	4	4	4	5	4	4	3	4	4	4	4
119	2	3	1	2	1	4	4	4	2	2	4	3	3	4	3	3	3	3	3	3	4	4	4	4	4	4
120	2	3	2	2	2	4	4	5	5	4	5	4	4	5	3	3	4	4	4	4	4	5	4	5	5	5
121	2	3	2	3	4	3	4	4	4	5	5	4	4	5	3	4	3	4	4	4	4	4	4	5	5	5
122	2	3	1	2	2	5	3	4	4	3	3	5	5	4	4	4	4	4	4	4	4	4	4	5	5	5
123	2	3	1	1	5	4	4	3	4	5	4	3	3	5	3	3	4	4	4	4	4	4	4	5	5	5
124	2	3	2	3	4	4	4	4	4	4	5	4	5	4	4	4	2	4	4	4	4	3	4	4	5	5
125	2	3	1	1	5	3	3	3	4	3	4	4	4	4	3	3	3	3	4	3	4	3	3	4	4	4
126	1	4	2	3	3	5	4	4	4	4	4	3	3	4	4	3	3	5	5	4	4	4	5	5	5	5
127	2	3	1	1	2	3	4	3	4	3	4	3	4	3	4	3	3	5	4	4	3	4	3	5	5	5
128	1	1	2	3	5	4	4	3	3	2	3	2	3	3	3	3	4	4	3	4	4	4	4	4	4	3
129	2	3	2	2	3	4	5	3	2	4	3	4	4	4	4	4	3	2	4	2	4	4	4	4	5	4
130	1	3	3	4	3	5	4	5	3	4	4	2	2	4	4	4	3	4	4	3	4	3	4	4	5	5
131	1	3	3	4	5	4	3	4	3	3	3	4	4	4	3	3	4	4	4	4	4	3	4	4	4	5
132	2	3	1	1	2	4	4	4	3	4	4	3	3	4	3	4	3	5	4	4	5	4	4	5	5	4
133	1	1	2	4	2	4	4	3	3	4	3	3	3	5	3	3	4	4	4	4	2	3	4	4	4	4
134	2	3	1	1	2	3	3	3	3	3	3	1	2	1	4	3	3	4	5	4	4	4	4	5	5	5
135	2	3	1	2	1	2	3	3	3	4	2	3	3	3	4	3	4	3	3	3	2	3	4	4	4	4
136	1	1	2	5	1	3	4	3	3	3	3	2	2	1	3	3	4	4	3	3	3	4	3	4	4	4
137	2	3	1	1	5	4	4	4	4	3	3	4	3	2	4	4	4	5	5	5	2	3	2	5	5	5
138	2	2	2	4	2	3	3	3	3	3	3	4	3	4	3	3	4	3	4	4	3	4	3	4	4	4
139	2	3	1	1	5	4	4	3	4	4	4	4	4	4	3	3	3	4	3	3	4	3	4	5	4	4
140	2	3	2	1	3	3	3	3	3	3	3	4	4	4	3	3	3	5	3	3	4	3	2	5	4	4
141	2	3	2	1	4	4	4	4	4	5	5	4	4	4	3	3	3	5	4	4	2	2	3	4	5	5
142	1	2	2	1	5	4	3	3	4	3	3	4	4	4	3	3	3	4	3	3	3	4	3	4	4	4
143	1	3	3	3	5	4	4	3	4	4	3	2	3	2	4	3	4	3	3	3	4	4	3	5	5	5
144	2	4	3	3	3	5	3	5	3	4	4	4	4	4	2	3	3	5	3	4	3	4	3	4	5	5
145	2	3	2	3	4	5	4	4	4	4	4	3	3	4	3	3	4	4	4	4	4	4	3	5	4	5
146	2	3	4	1	3	2	2	2	3	3	3	4	3	4	5	3	3	3	2	1	3	3	3	3	3	3
147	2	3	1	2	1	4	3	4	3	3	4	4	3	3	3	3	3	4	2	3	2	2	2	3	4	3
148	1	2	1	5	4	3	3	3	3	3	3	3	3	3	3	3	3	3	2	2	1	3	1	3	4	3
149	2	3	3	4	4	4	3	4	3	3	3	5	4	3	2	3	3	4	4	2	4	3	3	5	4	4
150	2	4	3	1	3	4	4	3	3	3	3	4	3	2	4	3	4	2	1	2	1	1	2	4	4	4
151	2	1	1	1	1	2	2	2	4	3	4	4	3	3	4	3	3	2	2	2	3	3	3	4	2	4
152	2	3	1	1	5	4	4	4	4	4	4	4	4	4	3	3	3	5	5	5	3	3	3	5	5	5
153	1	2	3	4	3	5	4	4	2	2	3	4	4	4	4	3	3	4	4	3	4	4	4	5	5	4
154	2	4	3	3	3	3	3	3	4	3	4	2	3	2	5	3	3	4	3	4	2	3	1	4	4	3
155	1	2	3	5	4	3	3	2	3	3	3	3	3	3	3	4	4	3	3	3	4	3	3	4	4	4
156	1	2	1	1	5	3	4	4	3	4	4	3	4	3	3	4	3	2	2	2	3	4	3	4	4	4
157	2	2	1	2	3	5	4	3	3	4	4	4	4	3	3	3	4	3	3	3	3	3	4	5	5	4
158	2	3	2	3	4	4	4	4	4	4	5	3	2	3	3	3	3	5	4	3	4	4	3	5	4	5
159	1	2	2	4	5	4	4	4	4	3	3	3	5	3	3	3	4	5	3	4	3	3	3	4	4	4
160	1	4	4	2	3	3	3	3	4	3	3	2	2	3	4	4	3	4	4	2	4	4	3	5	4	5
161	2	3	2	1	3	4	4	4	4	3	3	3	3	5	3	4	3	4	4	4	4	3	2	5	5	5
162	2	2	2	1	4	3	4	3	2	2	3	2	2	3	4	4	3	3	5	3	3	3	4	4	4	3
163	1	3	4	1	4	4	4	4	4	3	4	4	3	4	4	4	4	3	3	4	4	3	4	4	4	4
164	2	3	3	1	2	3	3	3	4	3	3	2	2	2	2	3	3	2	3	2	3	3	3	3	4	3
165	1	2	3	4	3	5	3	4	4	4	4	3	3	3	3	3	3	5	3	3	4	4	4	5	5	4
166	1	2	2	3	1	4	4	3	4	3	3	2	3	1	4	3	3	3	3	4	4	5	4	5	5	4
167	2	3	1	1	5	5	5	3	4	4	4	3	5	3	5	4	4	4	3	4	2	3	1	5	5	4
168	1	1	3	4	1	4	4	3	3	3	3	5	4	4	3	3	3	4	3	5	4	2	3	4	4	5
169	1	1	2	5	4	4	4	4	2	2	3	3	3	3	3	3	3	3	3	2	2	3	2	5	5	4
170	1	3	1	1	3	4	3	4	3	3	3	4	3	3	3	3	3	3	3	2	2	2	3	4	3	3
171	1	2	3	4	5	3	3	3	4	5	4	2	2	4	3	3	3	3	3	2	4	2	3	5	4	5
172	2	3	3	1	4	4	4	4	4	4	3	4	4	4	3	3	3	4	3	4	4	3	3	5	5	4
173	2	3	1	2	1	3	2	3	3	3	3	3	3	3	3	3	4	2	2	4	3	3	1	4	3	3
174	1	4	4	3	3	4	4	3	3	3	2	3	3	3	2	3	3	2	2	2	3	3	3	3	3	3
175	1	2	1	4	1	4	4	3	4	4	4	2	2	3	4	3	3	4	4	4	4	4	4	5	5	5
176	1	1	2	1	3	4	4	3	4	3	3	3	5	3	3	3	4	4	2	4	5	4	4	4	4	3
177	2	3	2	1	4	5	4	3	5	4	4	5	4	4	5	3	3	5	3	5	4	2	2	4	4	4
178	1	3	3	4	4	5	5	4	4	5	4	5	4	4	4	3	4	3	4	4	4	4	3	5	4	5
179	1	1	1	1	1	5	4	4	4	5	4	3	3	5	3	3	4	2	3	2	2	1	3	4	5	5
180	1	4	2	3	2	4	3	3	4	4	3	3	3	3	3	3	3	2	2	2	1	1	1	3	4	3
181	2	4	3	3	3	3	3	3	3	4	3	4	3	4	3	5	3	4	2	4	4	3	3	4	3	4
182	1	3	1	4	4	2	3	2	3	3	4	4	3	4	2	3	3	4	2	3	2	3	3	3	3	3
183	2	2	1	1	1	3	2	2	5	4	4	4	4	4	2	2	2	2	3	2	3	3	3	3	2	3
184	2	3	2	3	4	3	4	2	3	3	4	4	4	4	4	4	4	4	4	4	4	4	4	5	5	5
185	2	3	2	2	3	4	4	4	2	2	3	3	3	3	3	3	3	5	3	3	3	3	4	4	4	3
186	1	4	4	3	2	3	3	3	3	3	3	4	4	4	3	2	3	3	2	2	4	3	2	4	4	4
187	2	2	3	1	4	5	3	4	3	3	4	4	3	3	4	4	4	3	4	3	4	4	4	5	5	5
188	2	3	1	1	2	3	3	4	4	3	4	5	4	4	4	3	3	5	4	4	3	4	3	5	5	5
189	2	3	2	1	4	2	3	3	5	4	5	3	3	4	3	3	5	4	3	4	3	3	4	4	5	5
190	2	3	1	2	1	4	4	4	3	4	3	2	2	2	3	3	3	3	2	3	4	3	3	4	4	3
191	1	4	3	4	3	4	3	3	4	4	4	4	3	3	3	5	3	4	3	4	4	4	4	5	5	5
192	2	3	1	1	1	5	4	3	5	4	4	4	3	3	4	4	3	4	2	3	5	4	5	5	5	5
193	2	3	4	3	3	3	3	2	3	4	3	2	1	1	3	4	3	3	2	2	3	3	2	4	3	4
194	1	3	2	3	3	3	2	3	3	3	3	4	4	4	3	3	3	4	3	2	4	2	2	3	2	3
195	2	1	2	1	5	3	2	3	3	3	3	2	2	2	3	3	3	3	3	3	3	3	3	3	3	3
196	2	1	2	1	3	3	3	3	2	2	3	3	3	3	3	3	3	4	3	3	3	3	3	4	4	3
197	1	3	1	1	5	2	3	3	5	4	5	5	4	4	3	3	4	4	2	4	3	4	3	4	5	4
198	2	2	2	1	1	4	4	4	5	4	5	1	1	3	4	3	3	4	4	2	4	4	4	5	5	5
199	1	2	2	1	4	3	3	3	4	3	4	3	2	3	3	2	2	2	2	2	3	3	3	4	4	4
200	1	3	1	1	5	5	3	4	3	3	2	3	3	3	3	3	3	3	4	3	3	3	4	4	4	3
201	1	1	2	1	1	3	2	3	3	3	3	2	2	3	3	3	3	3	3	4	3	3	3	4	3	3
202	2	3	1	1	5	3	3	3	5	4	4	4	3	4	3	4	3	3	3	4	4	3	4	5	4	4
203	2	3	4	4	3	4	3	3	4	3	4	3	3	3	5	4	4	3	3	4	3	4	3	4	4	5
204	2	3	2	1	3	4	4	3	4	4	4	3	3	4	3	3	5	3	3	3	4	2	2	4	4	2
205	2	3	3	3	3	4	3	4	4	4	4	1	2	3	3	4	3	5	3	4	4	4	4	4	4	5
206	1	2	3	4	2	5	5	4	4	4	4	4	4	4	5	4	4	4	4	3	4	4	4	5	5	5
207	2	3	2	1	3	4	3	4	4	4	3	3	2	2	4	4	4	3	2	3	3	3	4	5	4	4
208	2	4	4	2	3	3	2	3	3	3	2	4	3	4	3	5	3	3	3	4	3	4	3	5	4	4
209	2	3	1	2	1	3	3	4	3	4	3	3	3	3	3	4	4	3	3	2	4	4	3	4	4	3
210	2	3	3	1	4	4	3	4	3	3	3	3	4	3	4	3	4	3	4	3	4	4	3	5	3	5
211	2	2	2	3	3	5	5	4	3	4	4	3	3	3	3	3	3	3	5	3	4	4	4	4	4	4
212	2	3	3	3	3	3	3	3	4	3	4	3	3	3	4	3	4	3	3	4	3	3	4	4	4	4
213	2	4	3	1	4	4	3	4	4	3	3	3	3	5	4	4	2	3	3	4	3	3	3	4	3	4
214	2	2	2	1	4	4	4	4	3	3	3	3	4	3	3	3	4	4	3	3	4	3	2	4	3	4
215	2	3	1	1	5	4	4	3	3	4	3	2	3	1	3	3	4	3	4	3	3	3	4	4	3	4
216	1	3	2	3	3	2	3	3	4	4	4	2	3	2	4	4	3	4	4	3	3	4	3	4	5	5
217	2	3	1	2	1	4	4	3	3	3	3	3	4	3	3	3	3	3	3	4	4	4	3	5	5	5
218	1	2	2	3	2	5	4	4	4	4	4	4	4	3	3	4	3	3	2	3	5	5	5	4	5	5
219	1	1	2	5	1	4	4	3	3	3	3	4	3	4	3	4	4	4	4	4	2	3	1	5	3	5
220	2	3	1	1	2	3	3	4	4	4	5	4	4	4	3	3	3	5	4	4	3	3	4	4	5	4
221	2	3	4	2	3	5	3	4	3	3	3	3	3	3	4	3	3	3	3	4	3	3	2	4	4	2
222	1	1	4	4	3	4	4	4	3	3	3	5	4	3	4	3	3	5	3	4	3	4	3	4	4	4
223	1	1	2	3	1	3	2	3	4	3	3	3	3	4	3	4	3	3	4	3	4	3	3	4	4	4
224	2	3	1	2	1	4	4	3	4	3	4	3	3	4	3	3	3	3	3	3	2	2	2	4	4	3
225	1	4	2	1	2	3	3	3	4	3	4	3	3	4	3	3	3	2	2	2	4	3	3	4	4	4
226	2	3	1	2	1	2	3	3	3	4	3	1	2	1	3	3	3	3	3	3	4	4	4	4	4	4
227	1	4	2	1	3	3	3	3	4	4	4	4	4	4	5	3	3	3	4	4	4	3	2	4	4	4
228	2	3	4	3	4	4	4	3	4	4	4	2	2	1	3	3	4	3	3	4	3	3	3	4	3	4
229	2	4	4	2	5	4	3	4	4	4	4	3	4	3	5	4	4	3	3	3	4	4	4	5	5	5
230	1	4	2	3	3	2	2	2	3	3	2	3	4	3	4	4	4	3	3	2	3	3	3	5	5	4
231	1	3	3	4	1	4	4	3	5	4	5	3	3	5	4	3	3	5	3	3	3	4	3	5	5	5
232	2	3	1	1	2	3	4	4	3	3	3	3	4	3	4	3	4	5	4	4	2	2	3	4	5	5
233	1	3	3	3	4	3	3	3	4	3	4	4	3	3	3	3	5	3	3	4	4	3	4	4	4	3
234	2	3	3	4	3	5	5	3	4	4	3	3	3	3	3	4	3	4	3	3	3	3	3	5	5	5
235	2	4	1	2	2	3	3	3	4	4	4	3	3	3	2	3	2	4	4	4	4	4	5	5	4	5
236	1	1	2	3	1	3	3	3	3	4	3	3	3	3	4	4	4	3	4	4	4	4	4	4	4	4
237	1	2	2	4	1	3	3	4	4	4	3	3	3	3	3	3	3	4	4	3	4	4	3	4	4	3
238	2	3	1	1	5	3	3	3	4	4	4	4	3	4	4	3	4	4	3	3	3	3	3	4	4	4
239	2	2	2	5	1	4	3	4	4	3	3	3	3	3	4	3	4	3	4	3	4	4	4	4	4	4
240	2	3	1	2	1	3	2	3	3	3	4	4	3	4	3	3	3	4	2	3	3	3	3	4	3	4
241	2	1	1	5	4	2	2	2	2	2	1	3	3	3	3	3	3	2	2	2	3	3	3	3	2	2
242	1	2	2	4	4	5	3	3	4	4	4	4	4	4	3	4	3	4	4	3	5	5	5	5	5	4
243	1	4	4	1	3	4	3	4	3	3	4	3	3	3	3	3	3	2	2	2	2	3	3	3	3	3
244	1	2	2	1	1	2	3	2	4	4	2	3	5	3	4	4	2	4	4	3	3	3	3	4	4	3
245	2	3	3	2	1	5	5	4	4	3	4	4	4	4	4	3	3	3	3	3	3	3	4	4	5	4
246	1	3	4	1	1	4	3	3	3	3	3	5	4	4	3	3	3	3	3	3	4	3	3	5	5	5
247	1	4	4	1	3	3	3	3	4	3	4	3	2	3	4	4	3	2	2	2	3	3	5	4	3	4
248	2	2	2	4	1	4	3	4	3	3	3	3	4	3	3	4	4	3	4	3	3	3	3	3	4	4
249	2	2	1	1	5	3	3	3	4	4	4	4	3	3	4	4	3	4	3	3	4	4	4	4	5	5
250	1	3	1	2	1	5	3	4	3	3	3	4	3	2	3	4	4	3	3	3	4	3	3	3	4	4
251	1	3	1	1	5	3	3	3	4	4	4	3	4	3	3	4	3	3	4	3	4	4	4	4	4	5
252	2	3	2	3	5	4	4	4	4	4	4	4	4	3	5	4	3	3	3	3	4	3	3	5	4	5
253	2	3	1	1	2	3	3	3	4	3	3	3	3	2	4	3	4	5	4	4	2	2	3	4	5	5
254	2	3	3	4	4	3	3	3	4	3	4	2	2	2	4	4	3	3	3	4	3	3	3	5	5	5
255	2	3	1	2	1	4	4	3	3	3	3	4	3	4	4	3	3	2	2	2	3	4	3	4	4	4
256	1	3	1	2	1	3	3	3	3	3	3	4	4	4	4	4	2	3	3	3	3	3	4	4	4	3
257	2	3	1	2	1	3	3	3	3	3	3	4	3	3	3	5	3	3	3	2	2	2	1	5	4	4
258	2	3	3	1	4	5	3	4	3	3	3	3	3	3	4	3	4	2	4	4	4	4	4	5	4	4
259	1	4	3	3	3	3	3	3	4	4	4	4	4	3	4	4	4	2	2	2	3	5	3	5	4	4
260	2	3	4	1	3	2	3	3	4	3	3	3	4	2	3	3	3	1	2	2	1	3	3	3	4	3
261	2	2	2	3	4	4	4	4	3	3	3	3	3	4	3	3	3	4	4	4	3	4	3	5	5	4
262	1	2	2	4	1	3	3	3	3	3	3	5	4	4	3	4	3	4	3	4	4	4	4	5	4	5
263	1	2	2	4	4	3	3	4	4	3	4	4	3	4	3	5	3	4	4	4	4	3	4	4	4	4
264	1	2	3	4	1	4	3	4	4	4	4	4	3	2	5	4	4	5	3	4	4	4	3	5	4	4
265	2	3	1	2	1	5	4	4	4	4	4	3	3	3	2	3	2	3	2	3	4	3	3	5	4	4
266	1	3	3	3	2	3	3	3	5	4	5	4	4	4	4	4	3	3	3	2	2	2	3	4	5	4
267	2	2	2	3	3	3	3	3	4	4	4	3	3	5	3	4	3	4	4	3	3	3	4	4	4	4
268	2	1	2	1	3	4	4	3	4	4	2	3	5	3	3	3	3	3	4	3	4	4	4	4	4	3
269	2	3	1	2	1	3	3	3	5	4	4	5	4	4	4	4	4	4	2	3	3	3	4	5	5	5
270	2	3	1	2	1	4	3	3	3	3	5	4	3	4	3	3	4	3	3	3	3	3	3	4	4	2
271	2	2	1	1	5	3	3	2	3	3	3	3	5	3	4	4	2	3	4	3	4	4	4	4	4	4
272	1	3	3	3	4	3	3	3	3	3	3	3	3	3	3	4	3	4	2	4	4	3	4	4	4	4
273	2	3	1	3	4	4	3	4	3	3	3	5	4	4	3	3	3	4	4	4	4	3	4	5	4	5
274	1	1	2	4	5	3	3	3	3	3	3	4	3	4	3	4	3	4	4	4	3	4	3	4	4	3
275	2	2	4	5	3	5	2	2	2	3	2	4	4	4	3	3	2	4	4	3	3	3	3	4	4	4
276	2	4	4	1	4	3	3	3	3	4	4	2	2	2	3	3	5	2	4	4	2	3	5	5	5	4
277	2	2	2	4	1	3	2	3	4	4	3	3	3	4	3	3	4	3	4	3	3	4	3	4	4	4
278	2	2	1	3	3	3	3	3	5	4	5	2	3	2	5	4	4	3	3	3	3	3	4	4	5	5
279	1	3	3	4	1	3	3	3	2	2	3	5	4	4	3	3	3	4	3	4	4	4	5	5	4	5
280	1	3	4	1	3	3	2	3	4	4	4	4	4	4	3	4	3	3	3	3	4	3	3	4	4	4
281	2	2	2	3	2	4	4	4	3	3	3	2	1	2	4	4	3	4	2	3	3	5	3	5	5	5
282	2	4	4	3	2	4	4	4	3	3	3	4	3	2	4	4	2	2	2	2	2	1	3	4	3	4
283	1	2	2	3	3	5	4	4	4	4	3	5	4	4	3	3	3	5	4	4	4	4	3	5	5	4
284	2	2	1	3	4	3	3	2	4	4	4	3	4	4	3	3	5	4	3	4	4	3	3	5	4	4
285	1	1	2	5	5	5	4	3	5	4	5	4	3	3	3	3	3	3	4	4	4	4	3	4	5	5
286	2	3	1	2	1	3	3	3	4	3	3	2	2	3	4	4	2	4	2	2	3	3	3	4	3	3
287	2	2	1	3	3	4	4	4	4	4	4	3	2	4	3	3	2	5	5	5	5	5	5	5	5	5
288	2	4	4	3	4	3	3	3	4	3	3	4	3	3	3	3	3	4	4	2	3	3	3	4	4	4
289	2	3	1	2	1	4	3	4	3	3	3	3	3	3	3	4	3	3	2	3	4	4	3	5	3	5
290	2	3	3	2	1	4	4	3	3	4	3	4	3	4	2	3	3	3	3	3	3	3	3	4	2	4
291	2	1	2	3	3	4	3	3	4	4	4	2	3	3	3	4	3	5	3	3	4	4	4	4	4	4
292	2	2	1	5	5	4	3	3	4	4	3	3	5	3	4	4	3	4	2	4	4	3	4	4	4	4
293	2	3	2	2	5	4	3	3	4	4	4	4	3	4	3	4	3	3	2	3	4	4	3	5	4	5
294	2	3	2	1	5	4	4	4	4	3	3	3	3	4	4	4	4	5	4	3	2	2	2	4	4	5
295	1	3	3	4	4	4	3	3	4	3	4	3	3	3	3	3	3	3	4	4	4	4	4	5	5	4
296	1	3	3	3	5	3	3	3	4	4	4	4	3	4	3	3	4	4	4	4	4	3	3	4	5	4
297	1	3	3	4	4	3	4	3	5	4	4	3	3	3	3	3	4	3	5	3	4	4	4	5	5	4
298	2	3	1	2	1	4	4	3	3	4	3	4	4	3	2	3	3	2	2	4	4	3	2	4	4	3
299	2	3	2	4	3	3	2	3	3	4	3	4	3	3	4	4	3	3	4	3	3	4	2	5	3	3
300	2	2	2	3	1	4	3	3	3	3	3	3	3	4	3	2	3	4	4	3	3	4	3	4	4	4
301	2	3	1	2	1	5	4	4	4	4	4	4	2	4	3	3	3	4	3	2	2	2	2	5	5	5
302	1	2	2	5	1	3	4	4	3	4	3	3	3	4	3	4	3	4	4	4	4	3	3	4	4	4
303	2	3	4	4	3	4	3	3	4	4	4	4	4	4	3	3	3	4	4	4	4	3	4	5	5	4
304	2	1	1	3	1	3	3	4	5	5	4	5	4	4	4	4	4	5	3	3	5	5	5	5	5	4
305	1	1	3	4	3	5	4	4	4	3	3	3	3	3	3	4	3	3	4	4	3	3	3	4	4	5
306	1	1	1	5	1	4	3	4	4	4	4	3	3	4	5	3	3	5	4	3	4	4	4	4	4	4
307	2	3	1	1	3	3	3	2	4	3	4	4	3	3	3	3	5	5	3	3	4	4	4	5	4	4
308	2	1	3	3	4	4	3	3	3	3	3	3	4	3	4	3	3	3	4	3	3	3	4	4	4	5
309	1	3	3	2	3	4	3	4	3	3	3	2	2	3	3	3	4	5	3	3	3	3	3	3	3	4
310	2	3	4	1	4	3	3	3	3	4	3	4	3	4	3	3	2	3	4	3	3	3	3	3	3	4
311	1	2	1	1	3	5	5	4	4	4	4	3	4	3	2	2	2	2	2	2	3	3	4	5	4	4
312	1	4	4	3	2	2	2	1	3	4	3	3	3	5	3	3	3	2	2	2	4	3	2	4	5	4
313	1	4	4	3	3	3	3	3	2	3	2	3	3	3	3	3	3	1	1	2	4	4	4	3	3	3
314	2	4	3	1	2	4	4	4	3	3	3	3	3	3	4	4	3	2	1	2	3	3	3	4	4	4
315	2	3	3	3	3	3	3	3	3	3	4	3	3	4	2	3	3	2	2	2	4	3	2	3	4	3
316	2	2	2	5	1	3	3	3	4	3	3	4	4	3	3	3	3	3	3	4	3	3	4	4	4	4
317	1	2	1	5	3	5	4	3	4	4	4	4	3	3	4	3	4	2	2	1	2	1	3	5	4	4
318	2	3	2	3	3	4	4	4	3	4	3	4	4	4	4	4	2	4	4	4	4	3	3	4	5	4
319	1	4	2	3	3	3	2	2	3	3	3	3	4	3	3	3	3	2	3	2	2	3	3	3	2	3
320	1	4	3	1	3	4	3	3	4	4	3	2	2	1	4	4	4	2	3	2	4	4	3	5	5	5
321	2	4	4	3	4	3	3	4	3	4	3	3	4	3	3	3	2	4	4	2	3	4	3	4	4	4
322	1	3	4	5	1	2	3	2	4	4	4	3	5	3	4	4	4	4	4	3	4	4	4	5	5	5
323	2	3	3	4	4	3	3	3	4	3	3	4	4	4	4	3	3	4	4	2	3	4	3	5	3	5
324	2	3	2	3	2	4	3	3	3	4	3	2	2	2	3	3	3	2	2	2	3	4	3	4	4	3
325	1	2	2	4	4	4	4	4	4	4	4	3	2	3	4	4	3	4	2	4	3	3	4	4	4	4
326	1	3	1	2	1	5	2	2	4	3	4	3	3	3	4	3	3	3	3	3	2	3	3	4	4	4
327	2	3	1	1	3	5	4	3	3	3	3	4	3	4	3	3	4	4	4	3	3	4	3	4	4	3
328	2	4	1	2	2	5	3	3	3	3	3	3	3	3	4	4	4	5	5	4	5	5	4	5	5	5
329	1	2	2	4	4	5	3	5	4	4	4	4	3	2	4	4	3	4	4	3	3	3	4	4	5	5
330	2	4	3	1	4	3	3	3	2	3	2	4	4	4	3	3	3	3	3	4	4	4	4	5	5	4
331	1	3	1	2	1	3	3	3	4	3	3	3	3	2	3	3	4	3	3	3	3	3	1	3	4	3
332	2	3	2	1	3	5	5	3	3	3	3	4	4	4	4	3	4	5	5	4	3	3	3	5	5	5
333	1	2	2	4	4	4	4	4	4	3	3	4	4	4	3	3	4	4	4	4	4	4	3	3	4	4
334	2	3	2	2	1	4	4	3	3	3	3	3	4	3	3	3	3	3	3	2	3	3	3	4	4	4
335	1	3	2	4	5	4	4	3	4	5	4	3	4	3	3	3	3	3	4	4	3	3	3	5	5	5
336	1	2	2	1	5	4	3	4	4	4	3	3	4	3	3	4	3	4	4	5	5	4	4	4	5	5
337	1	3	2	3	3	5	4	4	3	4	4	4	4	4	4	4	4	4	3	4	4	4	4	4	5	4
338	2	3	1	1	5	4	4	4	5	5	5	5	5	5	5	5	5	5	5	5	5	5	4	5	5	5
339	2	3	3	1	4	4	4	4	4	4	4	4	4	4	4	4	4	4	4	4	4	4	4	5	5	4
340	1	1	2	5	1	3	4	3	3	3	2	3	4	4	3	3	4	4	4	3	3	3	4	4	4	3
341	2	2	2	4	1	4	4	5	4	5	4	5	4	4	5	4	4	4	4	4	4	4	5	5	4	5
342	2	3	1	1	2	4	4	3	4	4	4	3	5	3	4	3	5	4	5	4	4	4	4	5	5	4
343	2	3	2	1	5	4	4	4	4	4	4	4	3	4	4	3	4	4	4	5	5	4	4	4	5	5
344	2	3	1	1	1	4	3	3	4	5	4	3	3	3	3	3	3	3	4	3	3	3	2	3	3	3
345	2	2	2	3	1	5	4	5	4	4	4	4	4	4	4	3	4	4	4	3	3	4	3	4	4	5
346	2	1	2	1	2	5	2	2	2	3	4	3	3	2	2	3	3	4	3	3	3	3	3	4	4	4
347	1	2	3	4	3	3	4	4	4	3	4	3	3	4	4	4	4	3	4	4	4	3	4	4	4	4
348	2	3	1	1	2	4	5	4	4	5	4	4	5	4	5	4	4	5	4	4	4	4	5	4	5	5
349	2	3	1	1	2	5	4	5	5	4	5	5	4	4	3	4	3	5	4	4	4	4	4	5	4	5
350	2	3	1	1	2	3	4	4	3	3	4	4	4	5	5	4	4	4	4	4	4	4	4	5	4	5
351	2	3	1	1	5	5	4	5	5	5	5	5	5	5	5	5	5	5	5	5	5	5	5	5	5	5
352	2	2	1	3	5	4	4	3	4	4	4	3	3	3	3	3	3	2	4	4	3	3	3	5	4	5
353	1	2	1	2	1	3	3	3	3	3	4	3	5	3	3	3	2	3	2	4	3	2	3	3	4	3
354	2	3	1	1	3	3	4	3	3	3	4	4	4	4	4	3	4	4	3	4	4	3	4	4	4	4
355	2	3	3	4	3	4	4	4	4	4	4	4	4	4	2	2	2	4	4	4	4	4	4	4	4	4
356	2	1	2	1	2	3	2	3	4	3	4	3	4	3	3	4	3	4	3	3	4	3	4	4	3	4
357	2	3	4	1	5	4	4	5	5	4	4	2	2	2	5	4	4	4	4	4	4	4	4	4	5	4
358	2	3	4	2	1	4	4	4	3	4	3	4	4	4	3	3	4	3	3	3	4	3	3	4	4	3
359	1	2	2	5	4	4	4	4	4	4	4	4	4	4	4	4	4	4	4	4	4	4	4	4	4	4
360	2	1	2	3	5	4	4	4	4	5	4	4	4	3	4	4	4	4	3	4	4	4	4	4	4	4
361	2	3	1	1	2	5	4	5	4	5	5	5	4	4	4	5	3	5	4	4	4	5	4	4	5	5
362	2	3	3	3	4	3	2	5	4	4	5	3	5	5	3	5	5	3	4	5	3	3	5	4	5	5
363	1	3	1	2	2	4	4	5	3	3	4	5	5	5	3	3	4	3	5	5	5	5	5	5	5	5
364	2	1	1	5	1	3	2	3	4	3	3	3	4	3	4	3	4	4	3	4	4	3	4	4	4	5
365	2	3	1	1	5	5	5	4	5	5	5	4	4	4	5	5	5	3	3	3	5	5	5	5	5	5
366	2	3	1	1	2	4	4	4	4	4	4	4	5	4	4	5	4	5	4	4	5	4	4	5	5	4
367	1	3	1	1	2	5	4	5	4	4	4	4	5	4	5	4	4	5	4	4	4	4	5	5	4	5
368	1	3	2	4	3	4	4	4	4	4	4	3	4	3	3	3	4	3	4	4	4	3	4	4	4	4
369	1	4	2	1	2	3	2	4	2	4	2	3	4	4	2	3	2	2	3	2	3	3	4	5	5	5
370	1	4	3	3	3	4	4	5	3	3	5	5	5	4	4	4	4	4	4	5	5	4	4	5	5	5
371	2	3	3	4	4	4	3	4	4	3	3	4	3	4	3	3	4	3	3	4	3	3	3	3	4	4
372	2	3	1	1	2	4	5	4	4	5	4	4	5	4	4	4	4	5	4	4	4	4	4	5	4	5
373	2	3	1	1	5	3	3	3	3	3	3	4	5	4	3	3	3	3	5	5	5	5	5	5	5	5
374	1	2	3	4	4	4	5	5	4	5	4	4	5	5	4	5	5	3	4	4	4	4	5	5	5	5
375	2	2	2	4	5	3	3	4	3	4	4	4	3	4	3	3	4	4	4	3	3	3	4	3	4	4
376	2	3	1	1	2	4	5	4	4	4	4	4	4	4	4	4	4	4	5	4	4	4	4	5	5	5
377	1	3	2	3	1	5	5	5	3	3	3	5	5	5	3	3	3	2	2	2	4	4	4	5	5	5
378	1	2	2	2	3	4	4	4	4	4	4	3	4	4	4	4	4	3	5	4	3	4	5	4	4	4
379	1	2	2	4	1	4	4	4	4	4	5	3	5	5	3	5	5	3	4	4	3	4	4	5	5	5
380	2	3	1	2	1	3	3	4	4	5	5	3	4	4	3	3	3	2	3	3	3	3	3	4	5	4
381	1	3	2	1	2	4	5	4	4	4	5	4	5	4	4	4	4	4	5	4	4	4	4	5	5	5
382	2	3	1	1	1	4	4	5	4	5	4	4	4	4	3	4	3	5	3	4	4	4	4	4	5	4
383	2	3	3	3	4	3	3	3	4	4	4	4	4	4	4	4	4	4	3	3	3	3	3	5	4	5
384	2	2	2	1	2	3	3	3	4	3	4	3	3	4	4	3	4	4	3	3	4	3	4	4	3	4
385	1	2	3	5	3	4	4	5	3	4	4	4	5	4	3	4	3	4	4	3	3	3	4	5	5	5
386	1	3	1	2	1	4	4	4	4	4	4	4	4	4	4	4	4	3	3	3	3	3	3	4	4	4
387	1	1	2	4	1	4	5	5	5	5	5	5	5	5	5	5	5	5	5	5	5	5	5	5	5	5
388	2	3	4	3	4	4	4	4	3	3	3	4	4	3	3	3	3	4	3	3	4	4	4	4	5	4
389	1	3	2	4	3	4	4	4	3	4	3	4	4	4	3	3	3	4	4	4	3	3	3	5	3	5
390	2	2	1	1	1	4	3	4	3	3	4	3	4	3	3	3	4	4	3	3	4	4	4	4	4	4
391	1	2	4	3	5	4	4	3	4	4	4	3	4	3	4	4	3	3	3	3	3	3	3	5	5	5
392	1	3	3	1	3	5	5	5	3	3	3	5	5	5	3	3	3	3	3	3	3	3	3	5	5	5
393	2	3	1	1	5	4	4	4	4	4	4	4	4	4	4	4	4	4	4	4	4	4	5	5	5	5
394	2	3	1	1	5	5	5	4	5	5	5	5	5	5	5	5	5	5	5	5	5	5	5	5	5	5
395	2	3	1	1	5	5	4	5	5	5	5	5	5	5	5	5	5	5	5	5	5	5	5	5	5	5
396	2	3	2	1	1	5	5	5	3	3	3	5	5	5	3	3	3	3	3	3	5	5	5	5	5	5
397	1	3	3	4	1	4	4	4	4	4	4	4	4	4	4	4	4	4	4	4	4	4	4	4	4	4
398	1	1	2	5	1	4	4	4	4	4	4	4	4	4	4	4	4	4	4	4	4	4	3	4	4	4
399	2	3	3	3	4	4	4	4	5	4	4	4	4	4	4	4	4	4	4	4	4	4	3	5	4	5
400	2	3	1	1	2	3	3	4	4	4	5	4	5	4	4	3	4	4	4	5	4	3	4	5	5	4
401	1	3	2	1	5	5	5	5	3	3	4	4	4	4	3	3	4	4	3	4	4	4	4	5	5	5
402	1	2	2	4	4	4	4	4	4	4	4	4	4	4	4	4	4	4	4	4	4	4	4	4	4	4
403	2	3	1	1	5	4	4	4	5	5	5	5	5	5	5	5	5	5	5	5	5	5	5	5	5	5
404	2	3	1	1	5	5	4	5	5	5	5	5	5	5	5	5	5	5	5	5	5	5	5	5	5	5
405	1	2	1	1	1	3	3	3	3	3	3	3	3	3	3	3	3	3	3	3	3	3	3	5	5	5
406	2	3	1	2	2	3	4	4	5	5	5	4	4	4	4	4	4	4	4	4	5	5	5	5	5	5
407	2	3	1	1	2	4	5	5	5	5	5	5	5	5	5	5	5	5	5	5	5	5	5	5	5	5
408	2	3	1	1	5	4	5	5	5	5	5	5	5	5	5	5	5	5	5	5	5	5	5	5	5	5
409	1	3	3	4	5	4	4	4	4	4	4	4	4	4	4	4	4	4	4	4	4	4	3	4	4	4
410	2	3	1	1	2	4	4	4	5	5	5	5	5	5	5	5	5	5	5	5	5	5	5	5	5	5
411	1	3	2	4	5	4	4	4	4	4	4	4	4	4	4	4	4	4	4	4	4	4	4	4	4	4
412	2	3	1	1	3	4	4	4	4	4	4	4	4	4	4	4	4	4	4	4	4	4	4	4	5	4
413	1	2	2	4	3	4	4	4	4	4	4	4	4	4	4	4	4	4	4	4	4	4	3	4	4	4
414	1	2	2	4	3	4	4	4	4	4	4	4	4	4	4	4	4	4	4	4	4	4	4	4	4	4
415	2	3	2	1	2	3	3	3	3	3	3	3	3	3	3	3	3	3	3	3	3	3	1	3	4	3
416	1	2	1	1	1	4	3	3	4	4	4	4	4	4	4	4	4	4	4	4	5	5	5	4	5	5
417	1	4	4	3	3	4	4	4	4	4	4	4	4	4	4	4	4	4	4	4	4	4	4	4	5	5
418	1	2	1	1	1	4	3	3	3	3	3	3	3	3	3	3	3	3	3	3	3	3	3	5	5	5
419	1	2	2	4	4	4	4	4	4	5	5	4	4	4	4	4	4	4	4	4	4	4	4	5	5	5
420	1	3	2	2	5	3	3	3	4	3	3	4	4	3	3	3	3	3	3	3	3	3	3	4	3	4
421	2	3	1	2	1	3	3	3	3	3	3	3	3	3	3	3	3	3	3	3	3	3	3	4	3	3
422	2	3	3	1	4	4	4	4	3	3	4	4	4	4	3	3	2	3	4	4	3	3	3	4	4	5
423	2	3	1	1	1	4	4	4	3	3	3	5	5	5	3	3	3	3	3	3	5	5	5	5	5	5
424	1	2	2	4	2	5	3	4	4	4	4	4	4	4	3	2	3	4	4	4	4	4	4	4	4	4
425	2	3	2	1	4	4	4	3	4	4	5	5	5	4	4	4	4	4	4	4	5	4	5	5	5	5
426	1	2	3	4	4	4	4	4	4	4	4	4	4	4	4	4	4	4	4	4	4	4	3	4	4	4
427	2	3	2	1	3	4	4	4	3	4	4	4	4	5	4	4	4	4	4	4	4	4	3	5	5	4
428	2	2	2	4	2	3	3	3	3	3	3	3	3	3	3	3	3	3	3	3	3	3	3	4	3	3
429	2	3	1	1	3	4	4	5	4	5	4	4	5	4	4	5	4	4	4	4	4	3	4	5	4	5
430	2	3	3	3	3	4	4	3	4	3	3	4	3	3	2	2	2	4	3	3	3	3	3	3	3	3
431	2	4	4	3	4	3	3	3	4	3	4	5	4	4	4	4	4	3	4	3	4	5	4	5	5	4
432	2	3	3	1	4	3	3	4	3	3	3	3	3	3	3	3	4	3	4	3	3	3	3	3	4	4
433	1	3	2	2	1	3	2	4	3	4	4	3	4	3	4	3	4	3	4	2	3	4	4	4	4	4
434	2	2	2	3	1	3	2	4	3	4	4	3	4	4	4	4	4	3	5	3	3	4	5	3	5	5
435	2	4	1	2	1	3	3	3	3	3	3	3	3	3	2	2	2	3	3	3	2	2	2	3	3	4
436	2	3	1	2	1	3	4	4	3	4	4	3	4	4	4	4	4	3	4	2	3	2	4	3	4	5
437	2	3	1	1	5	3	3	3	3	4	4	3	5	4	3	3	4	3	4	4	3	4	4	3	4	4
438	1	1	2	5	5	3	3	3	3	4	4	3	5	3	3	3	3	3	5	4	3	3	4	3	4	4
439	1	2	3	4	3	3	3	3	3	4	4	3	2	4	4	4	4	3	4	4	3	4	4	3	4	5
440	2	2	1	3	2	4	4	3	3	3	3	3	3	3	3	3	3	3	4	3	3	3	3	3	4	4
441	2	3	1	2	1	3	3	3	3	4	4	3	4	2	4	4	4	3	4	2	3	4	4	3	4	5
442	1	2	2	1	1	5	5	5	4	4	5	5	5	5	4	4	4	4	5	5	5	5	5	5	5	5
443	2	3	1	1	5	5	5	5	5	5	5	5	5	5	3	3	4	3	4	5	5	5	5	5	5	5
444	1	3	1	1	5	5	5	5	4	4	5	5	5	5	4	4	4	4	5	5	5	5	5	5	5	5
445	2	3	1	2	1	3	2	2	3	3	3	3	4	3	3	3	3	3	3	3	4	2	3	4	3	3
446	2	3	1	1	3	4	4	4	3	4	4	2	2	2	3	4	4	4	3	4	3	4	4	4	4	4
447	1	3	3	2	4	5	5	5	5	5	5	5	5	5	3	3	3	3	3	5	5	5	5	5	5	5
448	2	3	1	1	5	4	4	4	5	5	4	5	5	4	4	4	4	5	5	5	4	5	5	5	5	5
449	1	3	3	4	2	2	2	2	4	4	4	3	5	5	4	4	4	3	3	3	4	4	4	4	5	5
450	2	1	1	1	5	4	4	3	3	3	3	2	2	2	2	3	2	4	3	3	3	3	4	5	3	3
451	1	3	2	3	3	4	4	5	4	4	5	4	4	4	4	5	4	2	2	1	2	1	1	5	5	5
452	2	3	1	1	2	3	3	4	4	4	3	2	4	3	4	4	4	4	4	5	4	3	3	4	4	4
453	1	2	2	1	3	3	2	3	4	4	3	4	4	5	4	5	4	2	3	3	4	3	4	5	5	4
454	1	3	1	2	2	4	5	5	4	5	5	4	5	5	3	3	2	4	5	3	3	4	5	5	5	5
455	1	3	2	2	1	3	3	3	2	2	3	3	3	3	3	3	3	3	3	3	3	3	3	4	4	3
456	2	3	2	2	4	3	4	4	4	3	4	4	5	4	4	4	4	5	4	5	4	4	4	5	5	5
457	2	3	1	1	2	4	4	4	4	4	4	4	4	5	4	5	5	5	4	4	3	3	5	5	5	5
458	2	3	2	2	3	3	3	3	3	3	3	5	4	4	4	3	4	3	4	4	3	4	5	4	4	4
459	2	3	2	1	5	5	5	4	4	5	5	4	5	5	4	4	4	4	5	5	5	5	5	5	5	5
460	1	3	1	1	5	4	5	5	5	4	5	5	5	5	4	5	5	5	5	4	5	5	5	5	5	5
461	2	4	3	4	4	5	5	5	3	3	3	5	5	5	3	3	3	3	3	5	5	5	5	5	5	5
462	1	3	1	1	2	5	4	3	4	4	4	5	4	4	4	3	5	5	4	4	2	2	2	5	5	5
463	2	2	2	3	3	3	4	3	3	3	3	3	2	3	3	4	3	4	2	2	4	4	4	4	5	5
464	2	3	2	1	1	3	4	4	4	4	4	5	5	4	5	4	5	4	4	4	4	3	4	5	5	5
465	1	2	2	4	4	3	3	3	4	3	4	4	3	4	3	4	4	4	4	4	2	3	5	5	5	5
466	1	2	2	4	3	5	4	4	4	4	4	3	3	5	4	4	3	4	5	3	3	4	3	4	4	4
467	2	3	1	2	4	5	3	5	4	4	4	5	4	5	5	4	4	3	5	5	4	4	5	5	5	5
468	2	4	4	3	2	4	4	4	4	4	5	3	1	1	4	4	4	3	2	1	4	4	5	5	4	5
469	2	3	1	1	2	5	4	5	4	4	5	2	2	3	4	4	5	4	4	5	4	4	4	4	5	5
470	1	3	2	3	2	4	5	4	4	4	3	4	5	4	4	4	5	2	3	3	3	4	3	5	5	4
471	2	4	4	3	4	4	4	4	3	3	3	5	4	4	4	4	4	4	4	4	5	4	4	5	4	5
472	1	2	2	4	4	3	3	3	3	3	3	3	5	3	3	3	4	3	4	4	3	5	3	4	4	4
473	2	4	4	1	3	4	3	3	2	2	3	2	3	3	3	3	3	2	2	3	3	3	3	3	3	3
474	2	2	2	3	4	4	5	4	4	4	5	3	3	4	3	2	3	5	3	4	3	3	5	4	5	5
475	1	3	4	2	3	3	3	4	4	4	4	4	4	4	5	4	4	3	3	4	4	3	3	4	5	4
476	1	3	4	3	3	3	3	5	4	4	4	2	1	1	4	4	4	2	2	3	3	3	5	4	4	4
477	1	4	4	1	1	5	3	5	5	4	4	4	4	4	3	3	3	3	3	3	4	4	4	4	4	4
478	1	3	3	5	3	3	3	4	3	4	4	3	5	5	5	4	4	3	4	4	4	4	4	5	4	5
479	2	3	1	1	5	5	5	4	4	4	5	5	5	5	4	4	4	4	5	5	5	5	5	5	5	5
480	2	3	1	1	3	4	4	3	3	4	3	2	3	2	3	3	3	4	4	3	3	3	2	3	4	5
481	1	2	2	4	2	5	5	4	4	5	5	2	3	1	4	4	3	4	3	4	3	4	4	5	5	5
482	2	3	1	2	1	3	3	3	2	2	2	3	3	3	2	3	3	3	2	3	3	3	3	3	3	3
483	1	3	4	4	4	5	4	5	3	4	4	5	4	5	5	4	5	3	4	4	3	5	4	5	5	5
484	2	3	1	2	1	4	5	5	4	5	5	4	4	5	4	4	4	2	2	1	1	3	2	5	5	4
485	2	4	2	1	3	5	5	5	4	4	5	5	5	5	4	4	4	4	5	5	5	5	5	5	5	5
486	1	3	3	4	4	3	3	3	3	3	5	3	5	3	4	4	4	5	4	3	2	4	2	4	4	5
487	1	2	2	4	5	4	4	5	4	5	5	5	4	4	5	4	4	3	4	4	4	4	5	4	5	5
488	2	4	2	3	3	5	4	5	4	5	5	3	3	4	4	4	2	4	4	4	4	3	3	4	5	5
489	2	4	2	1	5	4	4	4	4	5	5	5	5	5	5	5	5	5	5	5	5	5	5	5	5	5
490	2	3	1	1	2	4	5	5	4	5	5	4	5	5	4	4	5	5	4	4	4	5	4	5	5	5
491	1	2	1	1	1	3	4	4	2	2	2	2	2	2	3	4	3	3	2	2	3	3	3	4	3	4
492	2	3	1	1	2	5	4	5	4	4	4	3	5	3	4	4	4	4	4	5	4	2	3	4	5	4
493	1	2	2	4	4	3	3	2	4	4	4	4	4	4	3	3	3	4	4	4	1	4	3	5	4	4
494	2	3	1	1	2	4	5	4	4	4	4	4	4	4	3	4	4	4	5	4	5	5	5	5	5	5
495	1	3	2	4	3	3	3	3	5	4	4	2	2	2	5	4	4	4	4	4	3	4	3	4	4	5
496	1	2	4	2	5	4	4	4	4	4	4	3	3	5	4	4	5	3	3	3	3	3	4	5	4	5
497	2	3	1	1	2	2	3	2	3	4	3	3	1	1	4	4	4	4	4	5	3	3	4	4	5	5
498	2	3	1	2	5	4	5	4	3	4	4	2	2	4	4	4	4	5	4	4	4	5	4	5	5	4
499	2	3	3	4	3	3	3	3	2	2	3	3	3	3	3	4	3	2	2	2	3	2	3	3	4	3
500	2	1	2	3	4	4	5	4	4	4	4	3	5	3	4	4	4	3	3	5	4	4	3	4	5	4
501	2	3	2	1	3	5	4	4	4	5	4	2	2	2	4	4	4	2	3	3	3	4	4	4	4	4
502	1	3	2	1	3	3	3	5	3	3	3	4	4	4	4	4	4	2	3	3	4	4	4	5	5	4
503	2	3	3	1	2	4	4	3	3	3	3	3	4	2	3	3	3	2	3	3	4	3	4	4	4	4
504	1	3	2	4	1	4	4	5	4	5	5	5	4	4	4	5	4	4	3	4	3	5	5	5	5	4
505	2	1	1	3	5	4	4	4	4	4	4	3	3	5	3	4	4	4	3	4	2	3	3	4	4	4
506	2	3	1	1	5	4	4	4	4	4	5	3	3	2	3	3	3	5	4	4	4	4	4	5	5	5
507	2	2	1	2	5	5	5	4	5	4	4	4	4	5	3	3	3	2	4	4	2	2	2	5	4	5
508	1	3	3	5	4	3	2	3	4	5	4	3	4	3	4	5	4	3	3	5	5	4	4	5	5	4
509	2	1	1	1	3	4	4	5	3	3	3	2	2	2	3	3	3	3	3	3	3	3	5	5	4	5
510	2	3	2	2	1	5	3	5	5	4	4	1	2	2	4	4	4	3	3	3	5	4	4	4	5	5
511	2	3	1	1	2	4	4	4	5	4	5	3	4	3	4	3	5	5	4	4	3	3	3	5	5	4
512	1	1	1	1	1	4	5	4	3	4	4	4	4	4	4	4	5	2	2	2	2	1	2	3	5	5
513	2	3	3	1	2	4	4	4	4	5	4	4	4	5	4	4	5	4	1	2	4	4	5	5	5	4
514	2	3	2	1	3	4	4	5	5	4	4	4	4	4	5	4	4	4	4	4	4	4	5	5	5	4
515	1	3	3	1	3	5	5	5	5	5	5	5	5	5	4	4	4	5	4	5	5	5	5	5	5	5
516	2	4	1	1	2	3	4	3	4	4	4	3	4	4	3	4	4	4	4	5	3	3	3	4	4	4
517	2	3	1	2	1	3	3	3	3	3	3	3	3	1	2	3	3	3	3	2	3	3	3	4	4	2
518	2	4	4	4	3	4	4	4	4	5	4	3	3	5	4	4	5	4	4	4	2	2	2	5	4	5
519	2	3	1	1	5	5	5	5	3	3	3	3	3	3	4	4	4	5	4	5	4	4	4	5	5	5
520	2	1	2	3	1	5	3	4	3	4	3	4	3	4	4	3	4	3	3	4	3	3	3	4	4	4
521	1	1	1	4	2	4	4	4	4	4	5	4	3	3	4	4	5	4	4	3	5	5	3	4	5	5
522	1	3	1	1	1	3	3	4	3	3	2	1	3	3	3	2	3	4	2	3	3	4	4	4	4	5
523	2	3	2	3	2	4	4	4	4	4	4	4	3	4	4	4	4	4	4	4	3	5	4	5	4	4
524	1	2	2	4	4	4	4	5	4	4	4	3	4	3	3	3	3	5	4	3	2	2	3	4	4	4
525	1	3	1	2	1	3	3	4	3	3	2	2	2	2	3	3	3	3	3	3	4	3	3	4	4	3
526	2	4	2	3	3	3	3	3	3	3	3	3	3	3	3	3	4	2	2	2	3	2	2	3	3	4
527	2	3	2	3	2	4	4	5	4	4	4	4	4	4	4	4	4	5	2	2	2	3	3	5	5	5
528	2	3	1	2	1	4	4	4	4	4	4	3	4	4	5	4	4	3	3	2	3	5	3	4	5	5
529	2	3	4	3	2	4	4	3	4	4	5	4	4	4	3	3	3	2	2	2	4	4	4	5	5	4
530	2	3	2	2	4	4	4	4	4	5	5	5	5	4	4	4	4	5	5	5	5	5	5	5	5	5
531	1	4	4	1	3	3	3	3	3	3	3	3	3	4	3	4	2	2	2	2	1	3	4	4	4	4
532	2	3	2	1	3	4	4	5	3	3	3	4	4	5	5	4	4	4	4	4	4	5	4	5	5	4
533	2	4	3	3	3	3	3	4	3	4	3	1	2	3	4	5	4	2	2	2	4	4	4	5	4	4
534	2	3	2	4	3	4	5	4	4	5	4	3	5	3	3	3	3	4	5	3	4	4	4	5	4	5
535	1	3	2	3	3	4	4	5	3	4	4	2	3	2	4	4	5	3	3	4	3	4	3	3	5	5
536	2	3	4	1	2	5	4	5	4	5	4	4	5	4	4	4	5	4	5	4	4	4	5	5	5	4
537	1	2	2	3	4	5	4	5	4	4	4	2	3	1	5	4	4	5	3	4	3	4	5	4	5	5
538	2	1	1	1	4	4	4	5	5	4	5	4	4	5	4	4	4	3	4	3	4	4	4	5	4	5
539	1	3	3	3	3	3	3	4	3	4	4	3	5	4	4	4	4	3	3	4	4	3	3	4	4	4
540	2	1	2	5	1	3	3	3	3	3	4	3	4	4	3	3	2	2	2	2	2	3	3	3	3	4
541	1	3	2	4	4	4	3	4	3	4	4	3	3	3	5	4	4	3	4	4	4	4	4	5	5	5
542	2	3	1	1	4	5	4	4	4	5	4	4	4	4	4	4	3	4	4	3	4	4	4	4	5	4
543	2	3	1	2	1	4	3	4	4	4	4	3	3	3	4	4	4	3	3	3	4	4	4	4	4	4
544	1	4	3	3	3	2	2	1	3	3	3	2	1	2	3	3	3	2	2	2	3	4	3	4	5	4
545	2	3	1	1	2	3	3	3	4	3	4	4	5	4	4	4	4	4	4	5	4	5	5	5	5	5
546	2	2	1	5	5	4	4	3	4	4	4	3	3	4	3	3	3	3	3	4	4	4	4	5	4	5
547	1	3	3	3	2	4	4	3	4	4	5	4	4	4	4	3	4	4	5	4	4	3	4	5	5	5
548	1	1	1	4	5	4	4	4	4	3	4	3	3	4	4	4	4	4	4	3	4	5	5	5	5	5
549	1	3	1	2	1	3	3	2	3	3	2	3	3	3	2	3	2	3	3	3	4	3	4	4	4	4
550	1	3	1	1	1	3	3	3	4	4	3	4	4	4	4	4	5	3	3	3	4	4	4	4	5	4
551	2	3	1	1	1	4	4	4	4	4	3	3	3	4	3	3	3	3	3	3	4	3	4	4	4	4
552	2	3	3	3	2	3	2	2	3	4	1	3	3	3	3	3	3	3	2	3	4	4	4	4	4	4
553	1	4	4	2	3	3	3	3	3	3	3	4	4	4	3	3	3	3	3	4	5	5	5	5	5	5
554	1	3	3	3	3	3	3	3	4	4	3	4	3	4	4	3	3	4	4	4	4	4	4	4	5	4
555	1	3	3	4	4	3	3	3	4	3	3	2	4	2	4	4	2	4	4	4	4	4	4	4	4	4
556	2	4	1	1	3	5	3	4	3	4	3	3	3	3	3	3	4	4	4	3	3	4	4	4	4	3
557	2	1	1	3	4	3	4	4	4	4	5	4	3	3	5	4	4	4	4	3	4	4	4	4	4	4
558	2	3	1	2	2	4	4	4	5	4	4	5	4	4	4	4	4	4	4	4	4	4	5	5	5	5
559	2	3	3	1	3	3	3	3	2	4	2	2	3	4	3	3	3	4	4	2	3	3	2	3	3	3
560	1	2	4	5	3	4	5	4	5	4	5	5	4	4	3	5	5	4	3	4	4	5	4	5	4	5
561	1	3	2	1	3	4	4	4	4	5	5	4	4	4	4	5	3	4	4	4	3	4	4	4	4	5
562	2	2	3	5	4	4	3	3	4	3	3	4	4	4	4	4	4	4	4	3	4	3	4	4	3	4
563	1	3	3	4	4	4	4	3	4	3	3	3	3	3	2	3	3	4	3	3	3	3	4	4	4	4
564	2	1	2	4	3	4	4	4	4	4	5	4	5	4	4	5	3	3	4	4	4	5	4	4	5	5
565	2	1	2	3	4	3	3	3	3	3	4	2	2	2	3	3	4	4	3	4	3	4	3	4	4	4
566	1	3	3	4	4	4	4	4	3	4	4	4	4	4	4	4	4	4	4	4	4	4	4	5	5	4
567	2	3	3	3	3	2	2	3	3	3	4	3	2	3	3	3	3	2	3	2	4	2	2	3	4	3
568	1	3	1	2	1	4	3	4	3	3	3	4	3	4	3	4	3	3	3	3	3	3	4	4	4	3
569	2	2	2	3	3	4	5	4	4	4	4	3	5	3	4	5	4	3	4	4	3	5	4	4	5	4
570	2	3	2	5	4	4	4	3	5	4	5	4	4	5	4	4	5	4	3	4	4	5	4	5	4	5
571	1	3	3	4	3	4	4	4	5	4	4	4	4	3	3	4	4	4	4	4	4	4	4	4	4	4
572	2	1	2	4	4	4	4	4	4	3	4	2	2	2	4	4	4	4	4	4	4	4	4	4	4	4
573	1	2	1	5	5	4	4	5	4	3	4	4	5	4	4	4	5	4	3	4	4	4	3	5	5	4
574	2	3	1	1	3	3	3	3	4	3	3	4	4	4	4	4	5	4	3	4	4	3	4	4	5	4
575	2	3	1	2	1	2	3	3	3	4	4	3	5	3	3	4	4	3	4	2	3	4	3	4	4	4
576	2	2	2	3	3	4	4	5	3	4	3	4	4	4	4	4	4	4	4	3	4	4	4	4	5	4
577	2	2	2	2	5	3	4	5	3	4	3	5	4	4	4	5	4	4	3	3	4	4	4	4	5	5
578	1	3	1	1	3	3	3	3	4	4	3	4	4	4	4	4	5	4	4	3	4	4	4	4	4	4
579	1	3	1	2	1	4	3	4	3	4	3	3	3	4	3	3	4	3	3	3	3	4	4	4	4	3
580	2	2	3	3	3	4	5	2	4	4	4	4	3	3	3	4	4	4	3	4	3	4	4	4	4	4
581	2	3	3	3	3	3	2	5	4	4	4	5	4	4	5	4	4	4	3	3	4	4	4	5	5	4
582	2	3	1	2	1	3	2	4	2	3	2	2	3	4	3	3	3	4	3	2	2	2	3	4	2	4
583	2	1	1	1	1	3	2	4	3	3	5	5	4	4	3	5	5	3	3	3	4	4	4	5	4	5
